# Supplementary material for: 1-(4-Methyl­phen­yl)-1H-1,2,3,4-tetra­zole
Source: Acta Crystallogr Sect E Struct Rep Online. 2012 Jan 14;68(Pt 2):o394. doi: 10.1107/S1600536812000797 (PMC3275071; doi:10.1107/S1600536812000797)
Supplement: Supplementary file 2 [file e-68-0o394-Isup2.hkl]

#
# h,k,l, Fc-squared, Fo-squared, sigma(Fo-squared) and status flag
#
data_I
_shelx_title ' GA5 in P2(1)/n'
_shelx_refln_list_code          4
_shelx_F_calc_maximum      158.01
_exptl_crystal_F_000       336.00
_reflns_d_resolution_high  0.8412
 
loop_
 _symmetry_equiv_pos_as_xyz
 'x, y, z'
 '-x+1/2, y+1/2, -z+1/2'
 '-x, -y, -z'
 'x-1/2, -y-1/2, z-1/2'
 
_cell_length_a     9.8352
_cell_length_b     5.7244
_cell_length_c    14.4190
_cell_angle_alpha  90.000
_cell_angle_beta   96.285
_cell_angle_gamma  90.000
 
_shelx_F_squared_multiplier     1.000
 
loop_
 _refln_index_h
 _refln_index_k
 _refln_index_l
 _refln_F_squared_calc
 _refln_F_squared_meas
 _refln_F_squared_sigma
 _refln_observed_status
   2   0   0     2968.58     2805.97     11.80 o
   4   0   0      146.27      167.70      4.57 o
   6   0   0      490.09      559.37     13.15 o
   8   0   0        2.64        0.43      2.29 o
  10   0   0        4.37        2.56      1.98 o
   1   1   0      567.10      523.90      3.33 o
   2   1   0        2.85        3.58      0.32 o
   3   1   0      279.46      255.05      2.64 o
   4   1   0        4.89        2.84      0.51 o
   5   1   0        0.62        0.06      0.71 o
   6   1   0       36.03       37.92      2.04 o
   7   1   0       19.33       19.05      1.44 o
   8   1   0       28.57       17.44      3.33 o
   9   1   0        5.47        8.96      2.86 o
  10   1   0        0.29       -1.48      1.44 o
  11   1   0        0.03        1.44      1.71 o
   0   2   0      721.39      766.45      8.12 o
   1   2   0        4.75        4.81      0.34 o
   2   2   0       81.66       72.13      1.91 o
   3   2   0       74.01       69.95      1.66 o
   4   2   0      491.31      540.94      5.62 o
   5   2   0        3.68        3.51      0.65 o
   6   2   0       21.02       19.35      1.45 o
   7   2   0       25.33       22.29      1.72 o
   8   2   0       52.43       49.65      3.02 o
   9   2   0      146.26      152.15      6.31 o
  10   2   0       21.48       22.58      2.67 o
  11   2   0        0.22        1.22      1.91 o
   1   3   0      180.82      215.32      3.40 o
   2   3   0      278.71      317.80      5.34 o
   3   3   0       12.93       12.55      1.03 o
   4   3   0        1.54        0.13      0.64 o
   5   3   0       64.90       59.37      4.10 o
   6   3   0       27.82       23.97      1.88 o
   7   3   0        0.17       -1.15      1.46 o
   8   3   0        5.51        3.37      1.19 o
   9   3   0        3.77        1.97      1.31 o
  10   3   0        2.13        0.41      1.75 o
   0   4   0      131.05      170.97      4.42 o
   1   4   0      166.59      204.27      3.82 o
   2   4   0        4.13        2.52      0.69 o
   3   4   0       27.59       23.39      2.19 o
   4   4   0        4.98        5.45      1.65 o
   5   4   0       40.63       41.05      3.67 o
   6   4   0       20.78       18.13      1.84 o
   7   4   0        3.90        4.23      1.31 o
   8   4   0        3.79        1.50      1.48 o
   9   4   0        0.09       -0.42      1.44 o
   1   5   0        3.81        2.36      0.66 o
   2   5   0        8.02        5.38      0.99 o
   3   5   0       82.77       95.56      4.04 o
   4   5   0       47.10       54.15      4.24 o
   5   5   0       11.14       11.06      1.67 o
   6   5   0        0.09        0.06      1.37 o
   7   5   0        3.09        3.53      1.42 o
   0   6   0       63.60       65.89      7.39 o
   1   6   0        0.85       -1.80      1.62 o
   2   6   0       14.31       14.13      2.02 o
   3   6   0        0.16       -1.08      1.57 o
   4   6   0       26.40       26.38      3.54 o
   5   6   0        3.16        4.07      1.83 o
 -11   0   1        4.52        3.32      2.41 o
  -9   0   1        7.16        5.39      1.72 o
  -7   0   1      299.90      328.55     10.94 o
  -5   0   1       10.54       11.30      2.72 o
  -3   0   1      157.37      165.10      3.50 o
   3   0   1      869.34      860.49      9.13 o
   5   0   1     1010.46     1167.80     17.53 o
   7   0   1       20.06       21.92      3.41 o
   9   0   1       20.27       17.69      3.36 o
  11   0   1        0.09       -0.09      2.51 o
 -11   1   1        1.00       -0.59      1.28 o
 -10   1   1        0.00       -2.03      1.35 o
  -9   1   1       19.89       17.29      4.25 o
  -8   1   1        8.83        8.88      1.75 o
  -7   1   1       14.78       13.25      1.25 o
  -6   1   1       42.73       43.83      2.24 o
  -5   1   1      174.76      176.52      6.57 o
  -4   1   1      932.58     1083.30      9.22 o
  -3   1   1      230.02      251.50      3.20 o
  -2   1   1       91.72       95.92      1.30 o
  -1   1   1     4032.35     3852.74     11.69 o
   0   1   1     1859.50     1712.67      7.29 o
   1   1   1      302.63      290.57      2.24 o
   2   1   1      142.59      131.87      1.76 o
   3   1   1        0.07        0.81      0.31 o
   4   1   1       25.27       29.23      1.49 o
   5   1   1      569.29      627.37      8.37 o
   6   1   1        4.12        5.34      1.02 o
   7   1   1        0.20        1.04      0.90 o
   8   1   1      101.77      110.20      4.81 o
   9   1   1      127.88      144.29      7.28 o
  10   1   1        0.57        0.71      2.24 o
  11   1   1        3.22        4.10      1.44 o
 -11   2   1        0.03       -0.33      2.00 o
 -10   2   1        7.62        7.93      1.87 o
  -9   2   1        8.74       15.73      2.39 o
  -8   2   1        0.69        0.72      1.53 o
  -7   2   1        0.38       -0.11      0.96 o
  -6   2   1       12.32        9.94      1.11 o
  -5   2   1        6.96        8.10      0.69 o
  -4   2   1       20.04       17.49      1.48 o
  -3   2   1      119.58      115.68      2.16 o
  -2   2   1       43.07       37.61      1.13 o
  -1   2   1       69.63       63.94      1.40 o
   0   2   1       65.62       68.99      1.29 o
   1   2   1      442.95      433.69      3.32 o
   2   2   1      101.58      106.11      2.07 o
   3   2   1        0.97        1.92      0.35 o
   4   2   1        1.41        2.33      0.86 o
   5   2   1       49.24       53.44      2.19 o
   6   2   1        0.03        0.31      0.87 o
   7   2   1       27.69       27.27      2.02 o
   8   2   1       38.57       36.43      2.64 o
   9   2   1       11.38       19.32      2.55 o
  10   2   1        7.05        7.82      1.68 o
  11   2   1        0.58        1.90      1.87 o
 -10   3   1        0.29       -1.35      1.86 o
  -9   3   1        7.41        7.88      1.86 o
  -8   3   1        5.56        0.95      1.23 o
  -7   3   1       38.25       35.03      2.52 o
  -6   3   1       16.44       13.70      1.94 o
  -5   3   1       96.02       98.43      5.37 o
  -4   3   1       26.97       25.28      1.61 o
  -3   3   1      205.31      217.67      4.04 o
  -2   3   1       12.51       14.00      0.93 o
  -1   3   1      140.96      159.06      2.83 o
   0   3   1      810.75      970.40      6.84 o
   1   3   1       10.16        8.83      0.66 o
   2   3   1       17.55       15.01      0.88 o
   3   3   1      135.03      126.76      8.18 o
   4   3   1        0.68        0.25      0.43 o
   5   3   1      350.64      377.30      6.45 o
   6   3   1       18.91       12.98      1.35 o
   7   3   1       13.13       11.13      1.58 o
   8   3   1        3.02        2.72      2.00 o
   9   3   1        4.14        4.79      1.59 o
  10   3   1        1.97        3.52      1.81 o
  -9   4   1        0.90        2.25      1.49 o
  -8   4   1       12.86       13.11      2.28 o
  -7   4   1        2.51        1.25      1.24 o
  -6   4   1        6.16        4.03      1.21 o
  -5   4   1        0.47       -1.64      2.11 o
  -4   4   1       15.36       16.54      2.08 o
  -3   4   1        0.01       -0.73      0.66 o
  -2   4   1        4.56        3.91      0.81 o
  -1   4   1      104.96      120.15      2.84 o
   0   4   1       11.16       12.49      0.73 o
   1   4   1       25.79       24.38      1.23 o
   2   4   1       24.70       19.98      3.00 o
   3   4   1        7.49        5.14      1.33 o
   4   4   1      104.14      119.55      4.61 o
   5   4   1       53.36       61.76      3.64 o
   6   4   1        7.70        5.28      1.39 o
   7   4   1        2.99        2.72      1.32 o
   8   4   1       11.85       12.81      2.16 o
   9   4   1        1.39        1.23      1.81 o
  -7   5   1        0.20        0.58      1.34 o
  -6   5   1        7.74        7.11      1.80 o
  -5   5   1       12.63        9.37      1.80 o
  -4   5   1      340.41      387.30     26.29 o
  -3   5   1        0.01       -0.90      1.78 o
  -2   5   1        0.00       -0.65      0.80 o
  -1   5   1       24.43       23.48      1.51 o
   0   5   1        3.75        3.63      0.58 o
   1   5   1        4.97        4.17      0.72 o
   2   5   1       19.71       16.93      1.34 o
   3   5   1       62.63       74.46      3.86 o
   4   5   1        0.26        2.92      1.31 o
   5   5   1        2.23        1.52      0.86 o
   6   5   1        2.54        2.02      1.37 o
   7   5   1        0.11       -0.21      1.40 o
  -5   6   1       13.28       15.18      2.68 o
  -4   6   1       26.13       29.63      3.26 o
  -3   6   1        8.58        7.43      1.61 o
  -2   6   1        5.11        4.93      1.57 o
  -1   6   1        0.42       -0.90      1.57 o
   0   6   1        3.77        3.21      1.28 o
   1   6   1        2.26        0.93      1.64 o
   2   6   1        8.82       10.82      2.13 o
   3   6   1        0.14        1.72      1.73 o
   4   6   1        0.05        0.67      2.30 o
   5   6   1        0.66        6.05      2.24 o
 -10   0   2       15.29       14.16      2.72 o
  -8   0   2      404.86      471.37     15.03 o
  -6   0   2       28.15       24.39      2.68 o
  -4   0   2      208.53      232.64      6.17 o
  -2   0   2      341.15      288.85      4.70 o
   2   0   2      222.00      205.80      3.95 o
   4   0   2        0.38        1.27      1.35 o
   6   0   2      136.45      151.21      8.02 o
   8   0   2       33.23       25.65      3.54 o
  10   0   2        0.19        2.03      2.34 o
 -11   1   2        0.15       -0.01      1.40 o
 -10   1   2        0.03       -0.25      1.27 o
  -9   1   2       30.50       35.40      3.64 o
  -8   1   2      176.04      209.31      6.73 o
  -7   1   2        3.90        2.23      0.89 o
  -6   1   2        1.43        0.49      0.75 o
  -5   1   2      176.58      185.90      3.87 o
  -4   1   2      324.79      383.61      4.86 o
  -3   1   2        1.63        1.42      0.28 o
  -2   1   2     1591.57     1535.16      8.86 o
  -1   1   2     1330.72     1341.02      5.76 o
   0   1   2     1500.04     1494.20      6.27 o
   1   1   2     3331.28     3401.67      8.63 o
   2   1   2        1.45        1.23      0.33 o
   3   1   2        6.92        4.10      0.53 o
   4   1   2       60.32       68.34      1.92 o
   5   1   2      221.78      262.56      5.56 o
   6   1   2        0.82        0.39      1.01 o
   7   1   2       27.13       27.59      2.37 o
   8   1   2       70.85       66.81      4.11 o
   9   1   2       25.59       27.49      3.60 o
  10   1   2        0.10       -1.30      1.77 o
  11   1   2        0.19        1.66      2.84 o
 -11   2   2        0.03        1.67      2.75 o
 -10   2   2        0.78        1.29      1.57 o
  -9   2   2       12.14       10.48      3.68 o
  -8   2   2        0.81        1.12      1.28 o
  -7   2   2       11.47        6.37      0.82 o
  -6   2   2        1.82        2.47      0.67 o
  -5   2   2       42.56       48.56      1.72 o
  -4   2   2     1387.09     1614.07      9.39 o
  -3   2   2        3.16        3.21      0.38 o
  -2   2   2      417.67      422.63      4.57 o
  -1   2   2       39.93       39.47      1.14 o
   0   2   2       10.80       15.84      0.68 o
   1   2   2      754.12      842.40      5.94 o
   2   2   2        9.52       18.10      0.98 o
   3   2   2        2.63        3.25      0.40 o
   4   2   2      615.57      682.63      7.02 o
   5   2   2      128.34      145.62      3.80 o
   6   2   2       13.10       13.77      1.21 o
   7   2   2       40.51       38.83      2.59 o
   8   2   2        9.19        6.91      1.29 o
   9   2   2       13.81       15.09      2.06 o
  10   2   2        5.58        9.27      2.37 o
 -10   3   2        3.62        3.19      1.93 o
  -9   3   2        0.01       -0.67      1.56 o
  -8   3   2       18.99       12.84      1.77 o
  -7   3   2       37.06       25.45      2.37 o
  -6   3   2       65.17       61.88      2.82 o
  -5   3   2        2.37        4.80      1.00 o
  -4   3   2      104.81      107.22      3.56 o
  -3   3   2        1.22        1.17      0.47 o
  -2   3   2       13.87       13.21      0.91 o
  -1   3   2        1.58        0.78      0.36 o
   0   3   2      553.36      606.74      5.54 o
   1   3   2       64.78       72.07      2.04 o
   2   3   2       36.36       28.77      1.53 o
   3   3   2        1.66        1.10      0.56 o
   4   3   2       97.46      104.43      3.52 o
   5   3   2        0.63        4.58      1.27 o
   6   3   2        7.24        7.26      1.18 o
   7   3   2        0.76        0.30      1.15 o
   8   3   2       12.31        7.64      1.82 o
   9   3   2        1.98       -0.26      1.95 o
  10   3   2        7.06        8.92      2.44 o
  -9   4   2        4.66        7.60      1.70 o
  -8   4   2       15.46       14.33      2.29 o
  -7   4   2        4.75        2.66      1.32 o
  -6   4   2        0.17       -1.64      1.09 o
  -5   4   2       95.23      107.70      4.44 o
  -4   4   2      245.64      290.19      7.01 o
  -3   4   2       41.62       43.78      2.23 o
  -2   4   2      157.46      182.05      4.29 o
  -1   4   2       20.25       21.47      1.05 o
   0   4   2        1.23        0.51      0.49 o
   1   4   2       45.49       57.23      2.03 o
   2   4   2        1.89        1.91      0.58 o
   3   4   2        2.09        0.58      0.65 o
   4   4   2      134.39      148.87      5.58 o
   5   4   2      219.87      259.04      7.62 o
   6   4   2        5.97        3.93      1.08 o
   7   4   2        8.20        5.48      2.14 o
   8   4   2        3.92        5.30      2.03 o
   9   4   2        1.14        2.71      2.07 o
  -7   5   2        1.27       -1.06      2.36 o
  -6   5   2        1.02       -0.18      1.22 o
  -5   5   2       20.26       15.57      1.97 o
  -4   5   2       26.60       34.26      4.52 o
  -3   5   2       20.98       24.35      1.88 o
  -2   5   2        3.84        2.15      0.86 o
  -1   5   2        3.92        3.10      0.83 o
   0   5   2       47.66       48.18      1.95 o
   1   5   2       34.59       32.38      2.04 o
   2   5   2       22.52       22.64      1.85 o
   3   5   2       10.17        9.92      1.93 o
   4   5   2        7.91        9.65      1.88 o
   5   5   2        4.64        5.99      1.18 o
   6   5   2        0.15       -0.41      1.07 o
   7   5   2        1.28        1.05      1.52 o
  -5   6   2       13.82       12.40      2.75 o
  -4   6   2        5.28        3.33      1.31 o
  -3   6   2        5.30        3.17      1.37 o
  -2   6   2        0.00       -2.30      1.54 o
  -1   6   2        6.82        4.19      1.25 o
   0   6   2        0.38        0.19      1.45 o
   1   6   2       16.66       10.21      1.98 o
   2   6   2        0.09       -1.75      1.17 o
   3   6   2        0.56       -2.15      2.42 o
   4   6   2        2.75        2.94      1.81 o
   5   6   2       42.71       59.37      5.69 o
 -11   0   3        0.13        0.45      2.83 o
  -9   0   3        0.27       -1.06      2.01 o
  -7   0   3      103.15      130.65      6.93 o
  -5   0   3      309.06      362.21      9.70 o
  -3   0   3       28.88       28.64      1.37 o
  -1   0   3     1120.92     1050.82      9.56 o
   1   0   3     2431.25     2474.45     17.38 o
   3   0   3        5.95        5.54      0.83 o
   5   0   3       24.53       22.47      2.76 o
   7   0   3        0.45        1.35      1.85 o
   9   0   3       11.08        7.03      2.91 o
  11   0   3        0.36        1.40      2.99 o
 -11   1   3        3.07        5.13      1.74 o
 -10   1   3        0.42        0.90      1.41 o
  -9   1   3      116.02      141.57      6.11 o
  -8   1   3      192.81      247.11      7.64 o
  -7   1   3        4.45        4.27      0.84 o
  -6   1   3       59.42       52.79      2.38 o
  -5   1   3      296.01      339.80      5.52 o
  -4   1   3       10.35       13.14      0.86 o
  -3   1   3       73.99       71.55      1.58 o
  -2   1   3       59.11       58.80      1.39 o
  -1   1   3      637.46      660.15      3.87 o
   0   1   3      901.10      836.40      5.22 o
   1   1   3    14535.85    14350.01     33.98 o
   2   1   3      396.79      403.68      6.07 o
   3   1   3       14.68       13.43      0.85 o
   4   1   3      125.80      134.89      3.23 o
   5   1   3       70.21       70.23      2.73 o
   6   1   3       39.77       45.53      2.88 o
   7   1   3        9.65        8.78      1.79 o
   8   1   3        1.34        4.03      1.40 o
   9   1   3       18.67       18.23      2.73 o
  10   1   3        7.51        4.59      2.23 o
  11   1   3        0.01        2.28      2.14 o
 -11   2   3        5.14        8.06      1.99 o
 -10   2   3        0.41        2.72      1.85 o
  -9   2   3        0.81        2.77      1.58 o
  -8   2   3       51.30       42.33      2.81 o
  -7   2   3       21.06       25.60      1.77 o
  -6   2   3        9.88        9.53      0.94 o
  -5   2   3       14.02       12.90      0.80 o
  -4   2   3        6.28        5.97      1.07 o
  -3   2   3       24.16       22.54      1.18 o
  -2   2   3        0.31        0.97      0.26 o
  -1   2   3      243.64      283.32      3.26 o
   0   2   3       50.01       49.18      1.20 o
   1   2   3        9.49        5.14      0.38 o
   2   2   3      201.29      203.77      3.58 o
   3   2   3       40.95       32.99      1.38 o
   4   2   3       51.61       36.25      1.79 o
   5   2   3       15.53       21.53      1.50 o
   6   2   3        0.40        1.83      1.53 o
   7   2   3        8.32        7.56      1.27 o
   8   2   3        6.90        5.09      1.40 o
   9   2   3        4.74       10.47      2.64 o
  10   2   3       13.19       17.01      3.01 o
 -10   3   3        0.07        0.34      1.69 o
  -9   3   3        0.78       -0.90      1.86 o
  -8   3   3       25.50       18.88      3.26 o
  -7   3   3       49.00       47.06      3.28 o
  -6   3   3        1.05        0.20      1.13 o
  -5   3   3        4.01        5.24      0.97 o
  -4   3   3        3.81        2.62      0.61 o
  -3   3   3        0.27        0.01      0.42 o
  -2   3   3        4.78        3.28      0.48 o
  -1   3   3        0.04        1.08      0.44 o
   0   3   3      491.75      580.38      5.50 o
   1   3   3      106.56      123.98      3.98 o
   2   3   3        5.36        3.53      0.60 o
   3   3   3       67.64       78.22      2.93 o
   4   3   3       20.71       23.60      1.66 o
   5   3   3       99.75      116.09      4.24 o
   6   3   3       58.35       65.33      3.65 o
   7   3   3       42.66       40.85      3.09 o
   8   3   3        0.06       -2.22      2.09 o
   9   3   3        3.86        3.86      1.66 o
  10   3   3        8.25       13.48      2.90 o
  -9   4   3        4.63        3.63      1.44 o
  -8   4   3       12.74       12.70      2.15 o
  -7   4   3        7.59        6.01      1.36 o
  -6   4   3        0.94       -1.24      1.19 o
  -5   4   3       36.09       35.31      2.87 o
  -4   4   3      144.45      162.07      5.21 o
  -3   4   3      103.42      103.90      3.56 o
  -2   4   3      114.26      136.76      4.11 o
  -1   4   3       20.79       22.80      1.29 o
   0   4   3       62.85       70.22      2.09 o
   1   4   3      136.31      158.09      4.26 o
   2   4   3       19.53       18.01      1.39 o
   3   4   3       52.74       54.87      2.66 o
   4   4   3       23.08       24.18      2.06 o
   5   4   3        0.39        3.86      1.48 o
   6   4   3        3.74        3.18      1.05 o
   7   4   3        0.04        0.45      1.25 o
   8   4   3        5.82        4.17      2.41 o
  -7   5   3        0.01       -1.35      1.55 o
  -6   5   3        0.79        1.01      1.50 o
  -5   5   3        0.16       -1.64      1.57 o
  -4   5   3        0.04        1.03      2.50 o
  -3   5   3       98.86      109.27      6.08 o
  -2   5   3        0.08       -1.61      1.08 o
  -1   5   3       12.96       11.70      1.39 o
   0   5   3        0.36        1.28      0.85 o
   1   5   3       14.50       11.49      1.18 o
   2   5   3        9.12        8.64      1.05 o
   3   5   3       21.11       20.69      2.10 o
   4   5   3       75.99       84.08      5.91 o
   5   5   3        2.52        1.93      1.15 o
   6   5   3        0.61       -0.43      1.16 o
   7   5   3        0.39       -1.03      1.40 o
  -5   6   3        0.81        0.34      1.21 o
  -4   6   3        0.22        1.02      1.42 o
  -3   6   3        0.24        1.93      1.68 o
  -2   6   3        0.12       -2.35      1.56 o
  -1   6   3        2.05       -1.62      1.30 o
   0   6   3        4.14        1.03      1.15 o
   1   6   3        0.93        0.02      1.00 o
   2   6   3        0.36        1.52      1.47 o
   3   6   3        0.07       -1.10      2.38 o
   4   6   3       32.26       37.33      3.57 o
 -10   0   4        2.18        0.51      1.97 o
  -8   0   4        9.96        7.45      1.92 o
  -6   0   4        0.00        1.39      1.01 o
  -4   0   4       16.64       17.77      1.42 o
  -2   0   4      154.68      132.83      3.24 o
   0   0   4    24966.73    24370.67    147.25 o
   2   0   4     1397.01     1427.33     13.88 o
   4   0   4       36.91       43.71      3.78 o
   6   0   4      585.13      675.04     15.76 o
   8   0   4        0.00        0.40      1.58 o
  10   0   4       21.84       22.21      3.67 o
 -11   1   4        0.67        1.87      1.60 o
 -10   1   4        3.65        4.10      1.35 o
  -9   1   4       15.27       17.98      2.49 o
  -8   1   4       51.97       59.19      5.19 o
  -7   1   4        5.58        1.53      1.13 o
  -6   1   4       83.42       94.85      3.39 o
  -5   1   4        0.28        0.65      0.55 o
  -4   1   4       84.27       96.26      2.43 o
  -3   1   4      844.22      933.57      7.76 o
  -2   1   4       20.87       20.54      1.00 o
  -1   1   4      201.66      178.61      2.12 o
   0   1   4      792.84      691.68      6.16 o
   1   1   4     1137.85     1044.59      9.16 o
   2   1   4        6.13        3.85      0.46 o
   3   1   4       11.06        9.99      0.72 o
   4   1   4        5.03        6.03      0.71 o
   5   1   4        4.17        5.15      0.89 o
   6   1   4      135.72      141.16      4.36 o
   7   1   4       40.97       45.75      2.94 o
   8   1   4        1.91        2.84      1.43 o
   9   1   4        0.27        2.27      1.59 o
  10   1   4        0.08        2.54      1.96 o
 -11   2   4        0.13        2.32      1.62 o
 -10   2   4        1.10        4.75      1.89 o
  -9   2   4       38.87       34.24      2.88 o
  -8   2   4       54.72       54.34      3.60 o
  -7   2   4        6.33        5.27      0.89 o
  -6   2   4      123.08      113.32      5.45 o
  -5   2   4       11.88        8.68      0.90 o
  -4   2   4      568.38      694.00      8.24 o
  -3   2   4       10.50       11.97      0.92 o
  -2   2   4       76.93       72.00      1.94 o
  -1   2   4       23.41       17.40      0.80 o
   0   2   4       43.61       47.67      1.25 o
   1   2   4      226.39      261.38      3.41 o
   2   2   4        3.86        2.74      0.42 o
   3   2   4        2.32        1.10      0.62 o
   4   2   4       27.80       21.51      1.40 o
   5   2   4        4.01        2.32      0.69 o
   6   2   4       44.98       41.10      2.38 o
   7   2   4        0.94        1.12      1.21 o
   8   2   4       10.77        8.76      1.51 o
   9   2   4       77.84       88.17      6.11 o
  10   2   4       18.87       27.31      3.93 o
 -10   3   4        1.30        1.43      1.71 o
  -9   3   4        0.53       -1.17      1.62 o
  -8   3   4        5.25        2.28      1.75 o
  -7   3   4        6.21        3.69      1.78 o
  -6   3   4        0.30        0.38      0.63 o
  -5   3   4        9.37        5.74      0.78 o
  -4   3   4       18.06       13.05      2.34 o
  -3   3   4        5.57        3.57      0.59 o
  -2   3   4       36.16       53.81      1.92 o
  -1   3   4        4.20        6.05      0.60 o
   0   3   4       36.27       33.49      1.40 o
   1   3   4       95.49      107.54      3.27 o
   2   3   4      121.98      110.81      2.91 o
   3   3   4        2.00        2.86      0.65 o
   4   3   4        0.01        0.60      1.04 o
   5   3   4       67.11       78.24      3.75 o
   6   3   4       87.38       91.81      4.41 o
   7   3   4        4.06        4.34      1.03 o
   8   3   4        1.37       -2.21      1.47 o
   9   3   4       10.32        5.07      2.32 o
  -9   4   4        0.21       -2.21      1.47 o
  -8   4   4        3.82        5.31      1.77 o
  -7   4   4        1.70        2.31      1.56 o
  -6   4   4       12.59       11.35      1.63 o
  -5   4   4        6.61        5.52      1.30 o
  -4   4   4       54.73       61.48      3.28 o
  -3   4   4      177.92      194.55      5.44 o
  -2   4   4        2.86        2.84      0.73 o
  -1   4   4       21.92       25.84      1.48 o
   0   4   4       37.01       31.81      1.93 o
   1   4   4      197.40      240.87      5.39 o
   2   4   4        1.55       -0.23      0.85 o
   3   4   4        3.44        2.45      0.89 o
   4   4   4       18.68       21.03      2.10 o
   5   4   4       19.29       22.07      2.08 o
   6   4   4        0.27       -0.20      1.12 o
   7   4   4        2.00        0.50      1.13 o
   8   4   4        0.91        0.67      1.74 o
  -7   5   4        0.13        0.14      1.40 o
  -6   5   4        1.17       -0.05      1.48 o
  -5   5   4        3.41        3.19      1.36 o
  -4   5   4       30.82       36.24      4.17 o
  -3   5   4      184.21      223.70     10.63 o
  -2   5   4        0.88       -1.36      1.10 o
  -1   5   4       19.71       13.86      1.41 o
   0   5   4        6.61        5.52      0.91 o
   1   5   4        3.25        2.82      1.01 o
   2   5   4       14.81        8.39      1.37 o
   3   5   4        0.69       -0.18      1.29 o
   4   5   4       12.52       15.56      2.20 o
   5   5   4       16.10       15.99      2.14 o
   6   5   4        0.36        1.32      1.24 o
   7   5   4        0.16        1.01      1.56 o
  -5   6   4        4.61        3.53      1.55 o
  -4   6   4        7.29        6.53      1.71 o
  -3   6   4       17.03       21.24      2.38 o
  -2   6   4        0.01       -1.49      1.29 o
  -1   6   4        0.73       -1.12      1.30 o
   0   6   4       34.84       41.42      3.66 o
   1   6   4        0.78        0.45      1.00 o
   2   6   4       15.62       16.26      2.14 o
   3   6   4        0.33       -0.57      1.41 o
   4   6   4        9.90       11.78      2.44 o
 -11   0   5        1.57        2.79      2.46 o
  -9   0   5        0.02       -2.46      2.10 o
  -7   0   5      868.23     1053.78     20.01 o
  -5   0   5      115.31      109.85      7.53 o
  -3   0   5      246.52      253.95      6.09 o
  -1   0   5     1863.44     1776.98     67.61 o
   1   0   5     2407.39     2263.17     41.88 o
   3   0   5      205.83      182.31      6.04 o
   5   0   5      298.85      342.25      9.45 o
   7   0   5        0.45        0.19      2.43 o
   9   0   5       18.18       17.42      3.77 o
 -11   1   5        0.95        0.38      1.60 o
 -10   1   5        0.05        0.72      1.47 o
  -9   1   5        0.09       -0.21      1.13 o
  -8   1   5       19.96       20.57      2.01 o
  -7   1   5        9.10        6.21      1.17 o
  -6   1   5        1.47        2.01      0.91 o
  -5   1   5       55.62       55.88      2.63 o
  -4   1   5      350.33      428.42      5.59 o
  -3   1   5      460.17      490.85      6.41 o
  -2   1   5        4.42        3.60      0.50 o
  -1   1   5       45.08       36.68      1.10 o
   0   1   5       10.22       11.76      0.62 o
   1   1   5        6.26        6.24      0.49 o
   2   1   5        3.26        1.61      0.38 o
   3   1   5       36.58       35.53      1.76 o
   4   1   5       10.53        7.17      0.82 o
   5   1   5       58.80       53.39      2.35 o
   6   1   5        0.05        1.64      1.17 o
   7   1   5        8.77        9.66      1.45 o
   8   1   5       27.24       24.30      2.11 o
   9   1   5       19.88       17.17      2.40 o
  10   1   5        0.66        3.08      1.83 o
 -10   2   5        0.69        2.56      1.79 o
  -9   2   5        6.43        9.83      1.78 o
  -8   2   5        4.45        5.84      1.23 o
  -7   2   5        0.02       -0.37      0.72 o
  -6   2   5        0.04        0.44      0.50 o
  -5   2   5       13.08       13.12      1.32 o
  -4   2   5       12.69        9.33      1.17 o
  -3   2   5      376.72      412.32      5.73 o
  -2   2   5       46.34       33.87      1.36 o
  -1   2   5       10.75        9.77      0.62 o
   0   2   5      148.38      148.54      2.41 o
   1   2   5       92.33       75.87      3.48 o
   2   2   5      849.69      958.90     11.88 o
   3   2   5      128.62      129.88      3.22 o
   4   2   5        0.60       -0.34      0.57 o
   5   2   5       50.71       50.95      2.45 o
   6   2   5       41.81       45.66      2.86 o
   7   2   5       13.59       11.35      1.72 o
   8   2   5        0.08       -0.47      1.35 o
   9   2   5        4.62        8.09      2.40 o
  10   2   5        5.69        8.90      2.18 o
 -10   3   5        1.81        3.72      1.88 o
  -9   3   5        5.06        4.72      1.62 o
  -8   3   5       18.58       15.94      2.13 o
  -7   3   5       32.66       32.86      3.01 o
  -6   3   5        0.20        0.27      0.95 o
  -5   3   5       18.86       18.18      1.45 o
  -4   3   5       10.63        8.92      0.89 o
  -3   3   5      381.47      426.93      7.59 o
  -2   3   5       80.28       82.50      2.42 o
  -1   3   5      288.91      297.00      5.23 o
   0   3   5      107.60      140.30      3.19 o
   1   3   5        1.37        0.68      0.45 o
   2   3   5        1.22        1.44      0.44 o
   3   3   5       11.52       12.18      1.53 o
   4   3   5        0.65        0.46      0.81 o
   5   3   5      283.82      333.42      8.08 o
   6   3   5       24.81       28.61      2.40 o
   7   3   5        0.78       -0.70      1.13 o
   8   3   5        0.05       -3.08      2.05 o
   9   3   5        3.99        2.26      1.59 o
  -9   4   5        0.95        3.14      1.70 o
  -8   4   5        9.47        9.87      2.18 o
  -7   4   5       25.52       24.52      2.76 o
  -6   4   5       15.21       12.83      1.94 o
  -5   4   5        0.50       -1.55      1.62 o
  -4   4   5        4.53        2.44      1.43 o
  -3   4   5       15.47       15.08      2.29 o
  -2   4   5        0.20        1.06      0.85 o
  -1   4   5        0.66       -0.57      0.71 o
   0   4   5        0.03        0.39      0.74 o
   1   4   5        7.94        9.39      1.22 o
   2   4   5       11.46        9.55      1.40 o
   3   4   5        4.65        3.48      1.23 o
   4   4   5       14.75       14.25      1.73 o
   5   4   5        3.94        2.88      1.35 o
   6   4   5       15.14        9.66      1.70 o
   7   4   5        0.01       -0.37      1.53 o
   8   4   5        3.23        3.64      2.83 o
  -7   5   5        1.90       -1.80      1.50 o
  -6   5   5        2.75        1.59      1.53 o
  -5   5   5        1.05        1.21      1.32 o
  -4   5   5      212.13      253.76     14.49 o
  -3   5   5        9.45       13.38      2.42 o
  -2   5   5        0.03       -0.90      0.96 o
  -1   5   5        4.46        3.90      0.92 o
   0   5   5        4.52        3.52      0.91 o
   1   5   5        0.01       -0.06      0.96 o
   2   5   5       50.45       47.79      3.13 o
   3   5   5        6.52        5.22      1.35 o
   4   5   5        0.09       -0.11      1.21 o
   5   5   5        4.16        3.78      1.32 o
   6   5   5       17.14       17.50      2.24 o
  -4   6   5        0.00        0.83      1.73 o
  -3   6   5       26.56       24.98      2.57 o
  -2   6   5        4.97        3.10      1.31 o
  -1   6   5        1.05       -0.25      1.50 o
   0   6   5        0.45        0.43      1.66 o
   1   6   5        3.18        2.17      1.21 o
   2   6   5        1.63        1.40      1.27 o
   3   6   5        5.42        2.41      1.61 o
 -10   0   6       18.76       19.73      3.41 o
  -8   0   6      507.17      632.29     16.86 o
  -6   0   6        3.02        3.32      1.70 o
  -4   0   6      151.73      152.32      5.33 o
  -2   0   6      671.93      651.90     12.27 o
   0   0   6      171.25      145.55      4.84 o
   2   0   6     1004.27     1013.57     15.27 o
   4   0   6        1.79        1.29      1.39 o
   6   0   6       71.04       71.62      4.60 o
   8   0   6        1.02        2.31      2.25 o
  10   0   6        6.05        1.94      2.58 o
 -11   1   6        3.15        3.68      1.57 o
 -10   1   6        1.43        4.22      1.95 o
  -9   1   6        4.04        2.36      1.32 o
  -8   1   6       34.30       28.33      2.39 o
  -7   1   6       78.89       85.92      4.15 o
  -6   1   6        2.42        2.21      1.18 o
  -5   1   6        3.24        2.83      0.78 o
  -4   1   6       63.37       64.56      2.30 o
  -3   1   6        4.72        4.58      0.81 o
  -2   1   6      350.39      327.95      4.35 o
  -1   1   6        2.04        1.57      0.40 o
   0   1   6      375.97      368.62      5.36 o
   1   1   6      523.61      572.88      5.61 o
   2   1   6      383.09      452.23      5.60 o
   3   1   6       33.58       22.18      1.27 o
   4   1   6        0.20        0.38      0.58 o
   5   1   6       37.11       43.30      2.44 o
   6   1   6        3.68        3.65      0.78 o
   7   1   6       12.34       11.58      1.52 o
   8   1   6        0.94        3.56      1.29 o
   9   1   6        8.81        7.60      1.53 o
  10   1   6        0.13        1.95      2.63 o
 -10   2   6        2.19        3.52      1.64 o
  -9   2   6        0.56        0.89      1.23 o
  -8   2   6        8.02        5.79      1.17 o
  -7   2   6       19.41       18.25      1.77 o
  -6   2   6        2.11        1.47      0.78 o
  -5   2   6        6.18        3.90      0.84 o
  -4   2   6      347.09      420.93      7.28 o
  -3   2   6        0.00        0.76      0.61 o
  -2   2   6       58.96       55.22      1.83 o
  -1   2   6       38.99       35.13      1.42 o
   0   2   6       42.10       44.53      1.22 o
   1   2   6      990.20     1098.19      9.60 o
   2   2   6      204.69      182.24      3.62 o
   3   2   6       39.65       31.84      1.88 o
   4   2   6       64.29       57.18      3.38 o
   5   2   6       56.87       55.08      2.37 o
   6   2   6        6.44        6.86      1.30 o
   7   2   6       74.48       85.07      4.44 o
   8   2   6        3.20        2.85      1.78 o
   9   2   6        0.89        1.20      1.94 o
 -10   3   6        2.25        5.46      2.13 o
  -9   3   6        0.21       -0.52      1.65 o
  -8   3   6        4.59        4.38      1.79 o
  -7   3   6       65.34       61.84      4.44 o
  -6   3   6       65.84       69.17      3.32 o
  -5   3   6        0.35        1.44      0.91 o
  -4   3   6        6.87        5.49      0.70 o
  -3   3   6       32.85       31.06      1.94 o
  -2   3   6       69.84       57.65      2.51 o
  -1   3   6       62.36       71.12      2.51 o
   0   3   6      118.32      142.08      3.52 o
   1   3   6        1.65        0.03      0.55 o
   2   3   6       18.91       14.51      1.90 o
   3   3   6       11.50        7.70      0.93 o
   4   3   6        0.01       -0.66      1.05 o
   5   3   6        0.41        3.74      1.45 o
   6   3   6        1.63        4.29      1.23 o
   7   3   6        0.61        1.93      1.25 o
   8   3   6        0.48        0.94      1.42 o
   9   3   6        0.61       -0.69      1.92 o
  -8   4   6       11.49        5.62      1.75 o
  -7   4   6        0.00        0.84      1.50 o
  -6   4   6        3.85        4.93      1.61 o
  -5   4   6        7.18        4.72      1.26 o
  -4   4   6       56.70       63.31      3.75 o
  -3   4   6       45.05       40.93      3.02 o
  -2   4   6      189.39      213.09      6.10 o
  -1   4   6        0.12       -0.67      1.05 o
   0   4   6        3.83        4.78      0.84 o
   1   4   6       14.87       16.82      1.43 o
   2   4   6        6.78        4.37      1.01 o
   3   4   6        0.22        0.58      1.48 o
   4   4   6        3.81        1.98      1.22 o
   5   4   6       80.14       90.62      4.96 o
   6   4   6        8.42        8.40      1.52 o
   7   4   6        0.42       -1.81      1.37 o
   8   4   6        1.61        1.84      1.92 o
  -7   5   6        0.00        1.72      1.38 o
  -6   5   6        0.46       -1.44      1.45 o
  -5   5   6        0.07       -0.39      1.38 o
  -4   5   6       18.63       27.79      3.17 o
  -3   5   6       26.38       32.16      2.66 o
  -2   5   6        1.27        0.08      1.07 o
  -1   5   6        0.52        0.20      1.14 o
   0   5   6       17.95       17.57      1.81 o
   1   5   6       44.23       35.83      2.40 o
   2   5   6       22.80       28.94      2.86 o
   3   5   6        3.96        5.55      1.66 o
   4   5   6        0.64        1.59      1.50 o
   5   5   6        2.42        4.10      1.45 o
   6   5   6        1.66        4.43      1.79 o
  -4   6   6        1.78       -1.85      2.89 o
  -3   6   6        2.49        4.96      2.17 o
  -2   6   6        4.48        3.77      1.45 o
  -1   6   6        0.41       -0.55      1.77 o
   0   6   6        0.81       -0.83      1.46 o
   1   6   6        3.83        1.11      1.49 o
   2   6   6        0.05       -0.58      1.79 o
   3   6   6        0.65       -0.22      2.58 o
 -11   0   7        3.15        3.39      2.68 o
  -9   0   7        3.81        3.38      1.93 o
  -7   0   7      139.38      164.76      9.11 o
  -5   0   7       41.44       41.00      3.35 o
  -3   0   7      169.07      225.54      7.15 o
  -1   0   7      295.99      365.35      9.65 o
   1   0   7        1.17        1.71      0.62 o
   3   0   7        0.12       -0.09      1.38 o
   5   0   7        0.87        0.40      1.50 o
   7   0   7        1.64        1.20      1.81 o
   9   0   7        2.40        1.00      2.25 o
 -10   1   7        0.20        1.63      1.36 o
  -9   1   7        6.46        5.51      1.53 o
  -8   1   7       89.07       85.92      4.42 o
  -7   1   7        7.27        7.50      1.43 o
  -6   1   7       58.45       50.21      3.19 o
  -5   1   7        0.30        0.38      0.65 o
  -4   1   7        0.39        0.55      0.52 o
  -3   1   7       73.47       79.58      2.63 o
  -2   1   7       93.08       99.70      2.67 o
  -1   1   7      118.41      121.94      2.90 o
   0   1   7       14.23        9.45      1.03 o
   1   1   7     3353.59     3452.51     33.19 o
   2   1   7       91.18       74.16      2.93 o
   3   1   7       59.03       59.48      4.37 o
   4   1   7        0.00       -0.29      0.60 o
   5   1   7        2.05        3.15      1.15 o
   6   1   7        1.22        1.87      1.12 o
   7   1   7       86.43       85.44      4.34 o
   8   1   7        0.89        0.13      1.51 o
   9   1   7        3.43        2.81      2.06 o
 -10   2   7        0.85        4.52      1.72 o
  -9   2   7        2.05        1.03      1.68 o
  -8   2   7        2.99        2.10      1.09 o
  -7   2   7        7.20       10.07      1.55 o
  -6   2   7        3.55        2.70      1.18 o
  -5   2   7       49.20       57.64      2.96 o
  -4   2   7        1.07        2.13      0.90 o
  -3   2   7        8.33        5.25      0.79 o
  -2   2   7       63.69       59.07      2.61 o
  -1   2   7       41.82       48.96      1.80 o
   0   2   7        2.13        1.35      0.47 o
   1   2   7       34.09       25.60      1.22 o
   2   2   7      408.76      419.59      7.71 o
   3   2   7       32.20       26.80      1.87 o
   4   2   7        0.85        0.57      0.71 o
   5   2   7        7.65        7.13      1.00 o
   6   2   7       13.07        9.17      1.45 o
   7   2   7        7.77        6.75      1.52 o
   8   2   7       22.41       19.00      2.48 o
   9   2   7        1.69        1.92      2.19 o
  -9   3   7        2.97        3.96      1.79 o
  -8   3   7       22.11       15.62      2.04 o
  -7   3   7       52.33       62.14      4.49 o
  -6   3   7        0.72        0.67      1.10 o
  -5   3   7       49.13       49.29      3.06 o
  -4   3   7        5.73        4.73      0.77 o
  -3   3   7      173.80      193.44      5.00 o
  -2   3   7       37.13       26.97      2.77 o
  -1   3   7        0.88        1.11      0.68 o
   0   3   7       29.61       28.86      1.68 o
   1   3   7       67.40       65.33      3.68 o
   2   3   7       44.16       38.34      4.27 o
   3   3   7       33.50       37.40      3.10 o
   4   3   7        2.03        2.88      1.26 o
   5   3   7        9.21       10.62      1.87 o
   6   3   7       23.63       23.33      2.62 o
   7   3   7       13.14       10.79      1.70 o
   8   3   7        0.55        1.87      1.34 o
  -8   4   7        3.35        3.78      1.50 o
  -7   4   7        4.02        3.44      1.38 o
  -6   4   7        0.80        0.66      1.44 o
  -5   4   7        0.03       -2.34      1.63 o
  -4   4   7       35.84       37.02      2.79 o
  -3   4   7       66.49       69.57      3.77 o
  -2   4   7      191.57      238.19      6.60 o
  -1   4   7        3.86        3.06      0.84 o
   0   4   7       44.85       51.71      2.57 o
   1   4   7       22.60       20.01      1.52 o
   2   4   7        2.47        0.49      1.16 o
   3   4   7       57.87       61.81      4.07 o
   4   4   7        1.38        1.55      1.46 o
   5   4   7        0.53        1.99      1.48 o
   6   4   7        7.77        8.94      1.73 o
   7   4   7        2.90        2.75      1.63 o
  -6   5   7        6.98        8.24      1.76 o
  -5   5   7        1.48        0.90      1.49 o
  -4   5   7        0.07        1.27      1.49 o
  -3   5   7       24.03       24.87      2.82 o
  -2   5   7        0.85        0.72      1.19 o
  -1   5   7        4.95        4.42      1.04 o
   0   5   7        0.06        0.19      1.12 o
   1   5   7        4.81        6.13      1.38 o
   2   5   7       16.23       17.62      2.28 o
   3   5   7       21.31       18.56      2.23 o
   4   5   7        1.07        4.35      1.58 o
   5   5   7        0.38        2.87      1.77 o
  -3   6   7        0.52        2.49      1.62 o
  -2   6   7       14.82       18.09      3.05 o
  -1   6   7        0.59       -1.73      1.78 o
   0   6   7        0.74        2.06      1.57 o
   1   6   7        1.38       -0.18      1.54 o
   2   6   7        0.23       -1.57      1.74 o
 -10   0   8        0.88        0.65      2.99 o
  -8   0   8        2.44        4.43      3.13 o
  -6   0   8       25.80       15.72      2.12 o
  -4   0   8        0.69        1.34      1.08 o
  -2   0   8      127.30      128.69      7.37 o
   0   0   8      578.57      569.64     17.12 o
   2   0   8       33.36       40.24      3.89 o
   4   0   8        6.54        8.30      1.40 o
   6   0   8       65.08       77.39      5.59 o
   8   0   8        0.22        1.05      2.89 o
 -10   1   8       12.06       15.08      2.68 o
  -9   1   8        0.49       -0.30      1.16 o
  -8   1   8       17.07       15.03      2.29 o
  -7   1   8       12.57       13.09      1.76 o
  -6   1   8      182.66      205.96      5.11 o
  -5   1   8        1.62        1.68      0.70 o
  -4   1   8       37.92       46.82      2.18 o
  -3   1   8      189.19      236.34      4.57 o
  -2   1   8        0.05        0.37      0.52 o
  -1   1   8      160.45      139.98      3.42 o
   0   1   8        4.20        4.18      0.84 o
   1   1   8      111.06      105.34      5.85 o
   2   1   8        8.08        5.04      0.65 o
   3   1   8        8.50        7.44      1.13 o
   4   1   8        0.49        1.62      0.73 o
   5   1   8        1.33        2.01      1.34 o
   6   1   8      104.25       98.43      7.48 o
   7   1   8        2.36        5.18      1.53 o
   8   1   8        0.21        3.79      1.44 o
   9   1   8        0.00        0.40      1.91 o
 -10   2   8        1.25        2.23      1.73 o
  -9   2   8        0.23        0.49      1.14 o
  -8   2   8       16.13       14.97      1.85 o
  -7   2   8       14.17       12.00      1.58 o
  -6   2   8       30.91       28.29      2.24 o
  -5   2   8        1.20        2.36      1.02 o
  -4   2   8      103.11      120.92      4.12 o
  -3   2   8       42.73       47.40      2.46 o
  -2   2   8       51.84       49.09      1.82 o
  -1   2   8       14.77       10.02      0.74 o
   0   2   8       24.08       22.73      1.22 o
   1   2   8       70.35       73.62      2.26 o
   2   2   8        0.24        1.61      0.69 o
   3   2   8       41.63       38.49      2.61 o
   4   2   8        4.02        2.36      0.80 o
   5   2   8        2.32        2.40      0.97 o
   6   2   8       44.71       39.41      3.13 o
   7   2   8       23.22       23.32      2.64 o
   8   2   8        0.06       -1.85      1.60 o
   9   2   8        8.10        8.90      2.56 o
  -9   3   8        0.09       -3.09      2.06 o
  -8   3   8        0.36       -0.50      1.68 o
  -7   3   8        8.78       11.98      2.25 o
  -6   3   8        2.62        1.28      1.28 o
  -5   3   8        1.61        1.19      1.05 o
  -4   3   8        6.73        4.11      1.21 o
  -3   3   8        0.23        1.17      1.14 o
  -2   3   8       29.70       21.48      1.80 o
  -1   3   8       23.13       19.68      1.50 o
   0   3   8        1.03        0.36      0.73 o
   1   3   8        0.01        0.20      0.81 o
   2   3   8       12.18       10.15      1.38 o
   3   3   8       16.92       19.96      2.27 o
   4   3   8       29.95       43.07      3.50 o
   5   3   8       10.58       12.66      1.82 o
   6   3   8       22.87       22.10      3.03 o
   7   3   8        0.14       -0.64      1.50 o
   8   3   8        0.34        1.54      1.76 o
  -8   4   8        1.04        1.32      1.44 o
  -7   4   8        0.10        0.39      1.37 o
  -6   4   8        0.02       -0.20      1.26 o
  -5   4   8        1.17       -0.88      1.31 o
  -4   4   8       13.93       10.25      1.26 o
  -3   4   8      166.56      200.59      6.63 o
  -2   4   8        1.17        0.88      1.16 o
  -1   4   8        1.66        0.76      0.94 o
   0   4   8        1.16       -1.67      1.11 o
   1   4   8       49.74       64.27      3.70 o
   2   4   8        0.00       -0.77      1.25 o
   3   4   8       19.05       19.48      2.34 o
   4   4   8        9.52        9.90      1.80 o
   5   4   8        2.76        3.81      1.57 o
   6   4   8       13.69       12.20      2.08 o
   7   4   8        1.17        2.82      1.88 o
  -6   5   8        0.83        2.38      1.45 o
  -5   5   8        2.03        3.47      1.29 o
  -4   5   8        0.18        1.40      1.21 o
  -3   5   8       37.31       39.54      3.10 o
  -2   5   8        0.88       -0.27      1.20 o
  -1   5   8        7.36        5.11      1.25 o
   0   5   8        1.97        2.16      1.15 o
   1   5   8        5.05        3.32      1.36 o
   2   5   8        4.07        3.27      1.56 o
   3   5   8        7.15        6.19      1.70 o
   4   5   8        1.35        2.46      1.43 o
   5   5   8        5.89       10.87      2.22 o
  -1   6   8        0.52        1.12      1.83 o
   0   6   8        4.71        3.81      1.83 o
  -9   0   9        0.65       -1.37      2.77 o
  -7   0   9      337.28      417.97     14.89 o
  -5   0   9       32.29       31.86      3.07 o
  -3   0   9       89.77       93.47      5.96 o
  -1   0   9      839.85      910.09     21.36 o
   1   0   9      413.55      454.46     11.38 o
   3   0   9       12.88       13.61      2.57 o
   5   0   9       13.93        7.66      1.90 o
   7   0   9        0.38        3.74      2.68 o
   9   0   9        0.10        3.63      3.02 o
 -10   1   9        2.80        6.18      2.19 o
  -9   1   9        9.38       10.17      2.16 o
  -8   1   9        1.61        2.35      1.14 o
  -7   1   9      100.54      120.83      5.75 o
  -6   1   9       26.46       29.21      2.01 o
  -5   1   9        6.14        8.14      1.12 o
  -4   1   9        6.46        6.33      0.83 o
  -3   1   9      120.86      130.26      3.61 o
  -2   1   9        8.79        6.64      0.78 o
  -1   1   9       58.73       39.25      2.95 o
   0   1   9       82.56       69.77      3.61 o
   1   1   9        4.44        3.03      0.73 o
   2   1   9       90.56       76.23      6.26 o
   3   1   9        1.84        2.13      0.82 o
   4   1   9        0.52        0.74      0.99 o
   5   1   9        3.41        3.62      1.26 o
   6   1   9        2.32        6.63      1.65 o
   7   1   9        5.17        7.58      1.89 o
   8   1   9       15.15       15.49      2.47 o
   9   1   9        0.00       -1.32      2.28 o
  -9   2   9        2.81        1.39      1.72 o
  -8   2   9        3.85        2.55      1.21 o
  -7   2   9        0.55        0.66      1.24 o
  -6   2   9       41.88       40.23      2.56 o
  -5   2   9       29.37       34.89      2.35 o
  -4   2   9        2.93        1.06      0.91 o
  -3   2   9       72.63       81.87      3.33 o
  -2   2   9        0.38        0.79      0.69 o
  -1   2   9       63.93       53.50      2.06 o
   0   2   9        3.62        2.23      0.69 o
   1   2   9        3.54        3.15      0.68 o
   2   2   9      278.58      324.33      6.22 o
   3   2   9       65.48       73.60      3.89 o
   4   2   9        1.49        0.19      0.91 o
   5   2   9        4.01        2.85      1.00 o
   6   2   9       28.25       29.01      2.96 o
   7   2   9        2.44        3.88      1.95 o
   8   2   9        8.09        3.92      2.35 o
  -9   3   9        0.28       -1.52      2.09 o
  -8   3   9        6.85        3.38      1.45 o
  -7   3   9       19.98       18.45      2.67 o
  -6   3   9        0.89       -0.74      1.30 o
  -5   3   9        2.05        1.98      1.00 o
  -4   3   9        0.08       -1.01      1.26 o
  -3   3   9      172.78      204.72      6.28 o
  -2   3   9       69.25       81.36      3.67 o
  -1   3   9      218.55      245.52      5.35 o
   0   3   9        0.58       -0.15      1.28 o
   1   3   9        1.43        0.77      1.20 o
   2   3   9       43.36       44.84      3.08 o
   3   3   9       42.23       39.77      3.11 o
   4   3   9       10.62       10.00      1.68 o
   5   3   9       29.00       32.71      3.25 o
   6   3   9        3.41        4.30      1.77 o
   7   3   9        0.16        1.96      1.36 o
  -7   4   9       20.22       19.76      2.80 o
  -6   4   9        8.94        8.43      1.63 o
  -5   4   9       10.17        8.94      1.57 o
  -4   4   9        0.50       -0.53      1.12 o
  -3   4   9        2.18        2.85      1.16 o
  -2   4   9        1.00        1.14      1.19 o
  -1   4   9        0.15       -0.32      1.05 o
   0   4   9        0.00       -2.37      1.58 o
   1   4   9        0.21       -0.33      0.97 o
   2   4   9       24.17       23.65      2.37 o
   3   4   9        0.37        0.93      1.30 o
   4   4   9        2.28        4.26      1.73 o
   5   4   9        0.33        1.47      1.83 o
   6   4   9        2.86        4.60      2.28 o
  -5   5   9        4.75        8.07      1.59 o
  -4   5   9        9.56       10.09      1.74 o
  -3   5   9        5.57        7.12      1.79 o
  -2   5   9        3.32        3.39      1.20 o
  -1   5   9        2.07        1.54      1.03 o
   0   5   9        0.59       -0.22      1.33 o
   1   5   9        0.29       -0.28      1.75 o
   2   5   9       14.30       12.68      2.12 o
   3   5   9        0.01       -0.35      1.51 o
   4   5   9        0.01       -1.15      1.98 o
 -10   0  10        0.34       -1.64      2.78 o
  -8   0  10       65.57       71.05      8.19 o
  -6   0  10        3.57        2.02      1.95 o
  -4   0  10       12.82       11.98      2.75 o
  -2   0  10      155.14      171.33      9.71 o
   0   0  10       66.59       70.42      4.87 o
   2   0  10      536.74      610.18     12.44 o
   4   0  10        4.26        8.76      2.00 o
   6   0  10        8.06        8.11      3.16 o
   8   0  10       15.86       17.34      6.19 o
 -10   1  10        1.48        2.24      1.85 o
  -9   1  10        0.65        3.19      1.76 o
  -8   1  10        0.00       -2.10      1.48 o
  -7   1  10       41.20       41.11      3.50 o
  -6   1  10        4.10        3.45      1.41 o
  -5   1  10        1.47        3.05      0.95 o
  -4   1  10       16.33       12.57      1.40 o
  -3   1  10        1.66        2.12      0.91 o
  -2   1  10        1.35        2.86      0.59 o
  -1   1  10        8.27        4.66      1.19 o
   0   1  10       38.04       36.22      2.57 o
   1   1  10       27.19       29.66      2.21 o
   2   1  10       44.49       46.78      5.01 o
   3   1  10       31.30       28.34      2.38 o
   4   1  10        0.36        0.82      1.12 o
   5   1  10        4.38        4.08      1.11 o
   6   1  10        0.56        2.77      1.70 o
   7   1  10        0.21        4.76      2.11 o
   8   1  10       10.14       13.15      2.85 o
  -9   2  10        0.01       -2.49      1.66 o
  -8   2  10        5.52        3.87      1.85 o
  -7   2  10       30.42       24.98      2.30 o
  -6   2  10       11.19       10.28      1.61 o
  -5   2  10       13.15       11.63      1.44 o
  -4   2  10        0.16       -1.08      0.96 o
  -3   2  10        2.03        2.91      0.92 o
  -2   2  10       22.84       20.03      1.49 o
  -1   2  10       23.09       22.40      1.48 o
   0   2  10        9.14        5.47      1.17 o
   1   2  10      109.01      121.49      4.36 o
   2   2  10      111.35      100.77      3.62 o
   3   2  10       18.78       14.51      1.76 o
   4   2  10        6.91        5.52      1.32 o
   5   2  10        1.29        1.59      1.39 o
   6   2  10        0.23        2.25      1.40 o
   7   2  10       28.04       26.54      3.81 o
   8   2  10        0.05       -0.21      1.66 o
  -8   3  10        2.21        1.81      1.55 o
  -7   3  10       21.83       20.61      2.52 o
  -6   3  10       17.67       13.70      1.65 o
  -5   3  10        0.18        0.22      1.15 o
  -4   3  10        6.78        6.48      1.18 o
  -3   3  10       15.02       16.89      2.03 o
  -2   3  10       91.20      104.13      4.33 o
  -1   3  10       63.03       78.34      3.44 o
   0   3  10       13.82        9.50      1.71 o
   1   3  10       13.18       14.31      1.87 o
   2   3  10       53.24       55.69      3.39 o
   3   3  10       29.46       28.68      2.74 o
   4   3  10       21.90       27.62      3.12 o
   5   3  10        1.26        6.78      2.13 o
   6   3  10        1.87        0.97      1.58 o
   7   3  10        0.70        2.81      1.91 o
  -7   4  10        1.36       -0.98      2.03 o
  -6   4  10        3.22        1.55      1.43 o
  -5   4  10        3.70        3.71      1.43 o
  -4   4  10        0.27       -1.19      1.18 o
  -3   4  10        7.26        7.78      1.41 o
  -2   4  10       18.98       20.82      2.29 o
  -1   4  10        1.04       -1.25      1.17 o
   0   4  10        1.98       -1.09      1.46 o
   1   4  10        0.05        0.39      1.41 o
   2   4  10        0.24        0.13      1.09 o
   3   4  10        2.18        2.25      1.73 o
   4   4  10        0.95       -0.80      1.61 o
   5   4  10        2.85        4.61      2.12 o
  -4   5  10        5.20        6.61      1.88 o
  -3   5  10       12.84       16.22      2.29 o
  -2   5  10        3.41        3.41      1.37 o
  -1   5  10        8.77        8.56      1.68 o
   0   5  10        2.83        3.04      1.44 o
   1   5  10       11.41        7.99      1.91 o
   2   5  10        5.68        6.24      1.79 o
   3   5  10        0.64       -0.18      2.14 o
  -9   0  11       27.65       36.32      6.52 o
  -7   0  11       57.68       57.45      7.54 o
  -5   0  11       25.56       26.31      2.97 o
  -3   0  11       54.71       69.15      4.44 o
  -1   0  11       34.24       38.80      3.25 o
   1   0  11        3.17        0.17      1.28 o
   3   0  11        4.37        4.76      1.77 o
   5   0  11        0.02       -1.73      1.93 o
   7   0  11       20.25       22.92      5.49 o
  -9   1  11        1.10        2.48      1.62 o
  -8   1  11        2.39       -1.31      1.99 o
  -7   1  11        3.46        3.97      1.54 o
  -6   1  11        2.71        3.99      1.35 o
  -5   1  11       28.93       24.72      2.10 o
  -4   1  11        0.06        0.02      1.27 o
  -3   1  11        3.99        4.49      0.93 o
  -2   1  11       12.70        9.77      1.13 o
  -1   1  11        1.13        0.86      0.90 o
   0   1  11        0.47        2.04      1.29 o
   1   1  11      135.55      140.57      5.19 o
   2   1  11        3.54        4.14      1.06 o
   3   1  11        4.71        5.29      1.45 o
   4   1  11        1.14        1.72      1.38 o
   5   1  11        0.01        0.50      1.17 o
   6   1  11        0.66       -1.16      1.79 o
   7   1  11       37.69       46.70      5.54 o
  -9   2  11        0.01       -0.57      1.85 o
  -8   2  11        0.59       -2.00      1.43 o
  -7   2  11        0.94       -1.13      1.55 o
  -6   2  11       31.96       32.57      2.63 o
  -5   2  11       45.88       54.28      3.22 o
  -4   2  11        0.05       -0.24      0.79 o
  -3   2  11       19.56       18.70      1.88 o
  -2   2  11       83.98      100.44      4.02 o
  -1   2  11        1.45        0.30      0.98 o
   0   2  11       57.99       60.17      3.12 o
   1   2  11        4.35        4.57      1.36 o
   2   2  11       83.53       82.29      3.57 o
   3   2  11        1.76        1.48      1.28 o
   4   2  11        4.57        3.94      2.19 o
   5   2  11        4.03        4.23      1.48 o
   6   2  11        3.38        2.21      1.80 o
   7   2  11        0.43        6.58      2.58 o
  -8   3  11        0.60       -0.38      1.63 o
  -7   3  11       16.74       16.24      2.06 o
  -6   3  11        0.01        1.19      1.23 o
  -5   3  11        5.73        5.84      1.16 o
  -4   3  11        0.56       -0.73      1.00 o
  -3   3  11       67.67       78.78      4.71 o
  -2   3  11       31.96       32.89      2.79 o
  -1   3  11        2.55        4.62      1.22 o
   0   3  11        0.05        0.48      1.22 o
   1   3  11        7.47        7.06      1.45 o
   2   3  11       27.42       28.30      2.74 o
   3   3  11       11.66       13.64      2.13 o
   4   3  11        0.04        0.50      1.84 o
   5   3  11        1.66        3.95      1.72 o
   6   3  11        1.51        2.21      1.56 o
  -6   4  11        0.61        0.90      1.46 o
  -5   4  11        4.00        5.69      1.40 o
  -4   4  11        1.55        0.22      1.10 o
  -3   4  11        1.59        0.03      1.05 o
  -2   4  11       65.62       81.30      4.62 o
  -1   4  11        0.27       -1.62      1.48 o
   0   4  11        5.76        3.89      1.28 o
   1   4  11        0.81       -0.95      1.55 o
   2   4  11        1.70       -0.46      1.38 o
   3   4  11       11.48        8.09      3.34 o
   4   4  11       17.57       19.74      3.38 o
  -3   5  11        0.09       -1.90      1.26 o
  -2   5  11       14.19       20.20      2.75 o
  -1   5  11        0.03       -0.41      1.34 o
   0   5  11        0.02        1.33      1.61 o
   1   5  11        0.82        3.63      1.90 o
  -8   0  12        3.37        2.74      2.70 o
  -6   0  12        0.91       -0.01      2.69 o
  -4   0  12        1.94        3.69      1.58 o
  -2   0  12       72.31       76.51      5.80 o
   0   0  12       10.64        9.52      2.06 o
   2   0  12        1.43        0.75      1.55 o
   4   0  12        7.92        7.10      1.90 o
   6   0  12        1.34        1.02      2.19 o
  -9   1  12        2.70        6.03      2.17 o
  -8   1  12        2.19        0.45      2.43 o
  -7   1  12        0.54        2.73      1.26 o
  -6   1  12      102.58      112.53      4.85 o
  -5   1  12        0.03        0.38      1.09 o
  -4   1  12        2.15        0.60      1.10 o
  -3   1  12       11.94       10.41      1.48 o
  -2   1  12        4.57        4.11      1.39 o
  -1   1  12        9.32        7.33      2.26 o
   0   1  12      126.61      142.45      5.93 o
   1   1  12        7.73        8.72      1.62 o
   2   1  12        8.17        7.90      1.39 o
   3   1  12       25.18       26.39      2.59 o
   4   1  12        1.82        4.39      1.40 o
   5   1  12        0.01       -0.80      1.60 o
   6   1  12       13.90       16.64      3.03 o
   7   1  12        1.15        7.12      2.57 o
  -8   2  12        0.69       -2.46      1.66 o
  -7   2  12       13.18       10.34      1.80 o
  -6   2  12        0.32        2.21      1.62 o
  -5   2  12       19.28       15.31      1.91 o
  -4   2  12        8.47        7.01      1.54 o
  -3   2  12        9.56        6.26      1.31 o
  -2   2  12       24.53       18.76      2.39 o
  -1   2  12       22.66       21.44      1.75 o
   0   2  12       18.51       18.98      1.99 o
   1   2  12        3.32        4.17      1.00 o
   2   2  12        0.04        1.03      1.00 o
   3   2  12        1.32        1.05      1.15 o
   4   2  12        0.01        0.97      1.41 o
   5   2  12        0.03        1.48      1.60 o
   6   2  12        4.87        1.63      2.22 o
  -7   3  12        0.46        0.39      1.87 o
  -6   3  12       16.25       14.69      1.77 o
  -5   3  12        5.74        7.04      1.48 o
  -4   3  12        4.07        3.10      1.27 o
  -3   3  12        0.35       -0.47      1.06 o
  -2   3  12       29.41       26.72      2.74 o
  -1   3  12        8.70        6.56      2.00 o
   0   3  12        2.50        2.60      1.46 o
   1   3  12        0.17        0.00      1.21 o
   2   3  12        0.07       -0.83      1.26 o
   3   3  12        9.36        6.55      1.74 o
   4   3  12       27.15       36.36      4.39 o
   5   3  12        0.15        2.18      2.17 o
  -5   4  12        0.47        0.46      1.42 o
  -4   4  12        0.92        2.98      1.25 o
  -3   4  12       13.16       13.28      2.18 o
  -2   4  12        4.56        6.32      1.90 o
  -1   4  12        5.51        3.90      1.75 o
   0   4  12        2.34        1.36      1.23 o
   1   4  12        3.75        2.20      1.53 o
   2   4  12        0.01        1.22      1.68 o
   3   4  12       19.05       15.33      2.52 o
  -7   0  13       15.33       12.53      4.08 o
  -5   0  13        2.22       -0.17      2.31 o
  -3   0  13        2.90        2.60      2.70 o
  -1   0  13       45.40       39.91      4.40 o
   1   0  13       26.60       33.72      5.15 o
   3   0  13       30.39       35.14      6.34 o
   5   0  13        0.98       -0.82      2.57 o
  -8   1  13        0.28       -1.62      1.94 o
  -7   1  13       35.53       35.03      3.68 o
  -6   1  13        5.82       11.30      2.44 o
  -5   1  13        0.74        0.82      2.19 o
  -4   1  13        0.25       -0.69      1.47 o
  -3   1  13        5.22        4.51      1.08 o
  -2   1  13        7.65        6.53      1.96 o
  -1   1  13       57.35       63.30      4.11 o
   0   1  13        7.76        6.39      1.65 o
   1   1  13        3.11        0.81      1.10 o
   2   1  13       26.99       31.48      2.86 o
   3   1  13        6.68        8.52      2.16 o
   4   1  13        0.25        2.59      1.80 o
   5   1  13        0.80        1.81      1.65 o
   6   1  13        0.18        1.17      2.04 o
  -7   2  13        2.17        4.94      1.85 o
  -6   2  13       44.67       45.67      3.69 o
  -5   2  13        4.12        4.54      2.22 o
  -4   2  13        1.40        0.12      1.67 o
  -3   2  13        6.59        4.59      1.60 o
  -2   2  13        0.98       -1.13      1.95 o
  -1   2  13       34.60       33.02      2.80 o
   0   2  13       53.11       59.27      4.16 o
   1   2  13        0.14        0.28      1.42 o
   2   2  13       15.88       14.63      1.86 o
   3   2  13        3.72        2.77      1.53 o
   4   2  13        2.23        1.31      1.71 o
   5   2  13        1.70        2.94      2.09 o
  -6   3  13        0.61        0.32      1.43 o
  -5   3  13        0.08       -0.58      1.59 o
  -4   3  13        0.00       -1.11      1.55 o
  -3   3  13        6.45        2.61      1.37 o
  -2   3  13       10.33        9.78      1.61 o
  -1   3  13       38.42       39.16      3.76 o
   0   3  13        0.38       -1.30      1.84 o
   1   3  13        0.22       -1.11      1.43 o
   2   3  13       10.34        5.29      1.53 o
   3   3  13       31.09       32.04      3.77 o
   4   3  13        6.01        6.43      2.15 o
  -4   4  13        8.55       13.07      2.57 o
  -3   4  13        0.03       -1.58      1.59 o
  -2   4  13        4.49        5.55      1.40 o
  -1   4  13        4.12        7.19      1.72 o
   0   4  13        0.83        1.14      1.32 o
   1   4  13        0.00       -2.43      1.62 o
   2   4  13       10.28       11.36      2.14 o
  -6   0  14        2.85        1.14      2.80 o
  -4   0  14        1.00       -0.24      2.01 o
  -2   0  14        3.55        3.97      2.32 o
   0   0  14        5.41        7.73      3.27 o
   2   0  14       50.46       43.22      6.41 o
   4   0  14        1.99        0.01      2.34 o
  -7   1  14        1.73        3.35      1.80 o
  -6   1  14        3.54        1.49      1.51 o
  -5   1  14        1.98        3.28      1.44 o
  -4   1  14        4.37        3.18      1.41 o
  -3   1  14        0.11       -1.23      1.40 o
  -2   1  14       18.74       16.89      2.92 o
  -1   1  14        1.16        2.48      1.36 o
   0   1  14        6.75        7.80      2.08 o
   1   1  14       10.67       13.99      2.56 o
   2   1  14        0.17        4.34      1.92 o
   3   1  14        8.65       10.37      2.13 o
   4   1  14        0.33        0.50      1.90 o
   5   1  14        3.19        3.19      1.85 o
  -6   2  14        6.36       10.71      2.69 o
  -5   2  14        7.85        7.87      2.47 o
  -4   2  14        8.14        4.66      2.06 o
  -3   2  14        0.21       -1.77      1.77 o
  -2   2  14       16.02       13.18      2.15 o
  -1   2  14       42.76       42.48      4.20 o
   0   2  14        0.53       -0.40      2.43 o
   1   2  14        0.40        0.39      1.58 o
   2   2  14       10.18        7.74      1.73 o
   3   2  14        1.72        1.01      1.70 o
   4   2  14        3.38        4.86      2.20 o
  -5   3  14        0.61        0.28      2.17 o
  -4   3  14       18.88       27.43      3.60 o
  -3   3  14        0.16        0.67      1.45 o
  -2   3  14        7.23        4.74      1.96 o
  -1   3  14        8.77        8.96      2.25 o
   0   3  14        1.76       -0.10      1.52 o
   1   3  14        0.26        1.51      1.79 o
   2   3  14        9.23        9.35      2.52 o
   3   3  14        7.95        6.48      1.89 o
  -5   0  15       28.12       33.09      5.09 o
  -3   0  15        3.54        4.04      1.76 o
  -1   0  15        1.06        0.62      2.08 o
   1   0  15       18.02       22.34      4.81 o
   3   0  15        0.55        3.54      4.17 o
  -6   1  15        2.04        4.51      2.39 o
  -5   1  15       10.24        7.72      2.11 o
  -4   1  15        0.65       -1.34      1.48 o
  -3   1  15        0.29        0.39      1.45 o
  -2   1  15        0.00       -2.01      1.34 o
  -1   1  15        9.02        6.87      1.80 o
   0   1  15        4.22        4.06      2.12 o
   1   1  15        1.03        4.03      1.97 o
   2   1  15        1.55        2.96      1.99 o
   3   1  15        0.07        2.20      2.10 o
   4   1  15        2.22        4.96      2.07 o
  -5   2  15        9.21       14.91      3.34 o
  -4   2  15        0.05       -1.49      1.86 o
  -3   2  15        0.70       -1.18      1.98 o
  -2   2  15       20.54       16.78      2.56 o
  -1   2  15        0.20       -1.64      2.30 o
   0   2  15       21.39       23.36      3.66 o
   1   2  15        0.17       -0.32      1.76 o
   2   2  15        4.32        3.55      2.41 o
   3   2  15        0.48        1.76      2.24 o
  -3   3  15        1.08        0.05      1.81 o
  -2   3  15        1.77        5.70      1.98 o
  -1   3  15        1.19        2.80      1.84 o
   0   3  15        1.08        2.77      1.89 o
   1   3  15        0.01        1.15      1.85 o
  -4   0  16        0.56        1.22      2.65 o
  -2   0  16        6.44        8.96      2.84 o
   0   0  16       16.15       24.00      5.18 o
   2   0  16        0.96        2.72      3.84 o
  -5   1  16        1.76        2.22      2.52 o
  -4   1  16        0.02       -3.14      2.09 o
  -3   1  16        0.84       -2.82      1.88 o
  -2   1  16        1.31        0.12      1.76 o
  -1   1  16        0.31       -1.65      2.80 o
   0   1  16       46.08       64.95      5.97 o
   1   1  16        6.60       11.39      2.95 o
   2   1  16        1.61        2.81      2.09 o
  -3   2  16        0.09        0.61      1.43 o
  -2   2  16        1.84        1.87      1.82 o
  -1   2  16        2.51        2.58      2.36 o
   0   2  16        2.00        6.15      2.43 o
   1   2  16        8.43       10.68      2.43 o
  -1   0  17        2.30        2.87      2.91 o
 
